# Supplementary material for: “Should I Say Something?”: A Simulation Curriculum on Addressing Lapses in Professionalism to Improve Patient Safety
Source: MedEdPORTAL. 2023 Dec 12;19:11359. doi: 10.15766/mep_2374-8265.11359 (PMC10713868; doi:10.15766/mep_2374-8265.11359)
Supplement: Supplementary file 1 — Case Summary.docxNarrated Preclass Presentation.m4vCharacter Role Cards.docxFlowchart for Simulation Role-Play.pdfBrief and Debrief Guide.docxCritical Actions Checklist.docxSISS Pre- and Postsurveys.docx [file mep_2374-8265.11359-s001.zip]

Archive with 8 entries (8 files):
- B. Narrated Preclass Presentation.m4v
- C. Character Role Cards.docx
- D. Flowchart for Simulation Role-Play.pdf
- G. SISS Pre- and Postsurveys.docx
- A. Case Summary.docx
- E. Brief and Debrief Guide.docx
- F. Critical Actions Checklist.docx
- _Educational Summary Report_11359.pdf
